# Supplementary material for: From Delta to Omicron—Genetic Epidemiology of SARS-CoV-2 (hCoV-19) in Southern Poland
Source: Pathogens. 2025 Jul 17;14(7):708. doi: 10.3390/pathogens14070708 (PMC12298073; doi:10.3390/pathogens14070708)
Supplement: Supplementary file 1 [file pathogens-14-00708-s001.zip]

Archive with 1 entries (1 files):
- pathogens-3715870-supplementary.pdf
